# Supplementary material for: Linoleic acid improves PIEZO2 dysfunction in a mouse model of Angelman Syndrome
Source: Nat Commun. 2023 Mar 1;14:1167. doi: 10.1038/s41467-023-36818-0 (PMC9977963; doi:10.1038/s41467-023-36818-0)
Supplement: Supplementary file 4 — Source Data [file 41467_2023_36818_MOESM4_ESM.xlsx]

## Sheet: Fig1B
	Two-way ANOVA and Tukey multiple-comparisons test
		DF	F Value	P Value
	Genotype	2	35.4368	2.62756e-12
							WT	Ube3a m-/p+ (M-)	Ube3a m+/p- (P-)	WT	Ube3a m-/p+ (M-)	Ube3a m+/p- (P-)	WT	Ube3a m-/p+ (M-)	Ube3a m+/p- (P-)
	Tukey post-hoc					Tau	<10 ms			10-30 ms			<30ms
		p value					Current density (pA/pF)
	pat vs mat	0
	mat vs wt	0					-6.21876	-0.65661	-6.28178	-9.80997	-5.0177	-20.6852	-9.28792	-3.04558	-21.0194
	pat vs wt	0.96169					-12.2069	-7.74766	-11.626	-6.02144	-5.38934	-19.7863	-16.6889	-7.90738	-21.4477
							-9.61538	-1.25718	-18.6488	-25.3009	-2.46102	-19.177	-21.7096	-11.9382	-26.6502
							-20.0429	-4.85117	-22.5896	-18.9998	-4.50891	-14.1698	-19.526	-4.83971	-19.8744
							-14.445	-10.8202	-15.7553	-18.72	-13.1253	-12.9106	-15.4522	-7.23414	-12.7782
							-18.8872	-6.29525	-31.116	-14.7027	-13.0785	-6.85838	-14.577	-1.13313	-20.6261
							-16.874	-12.5027	-14.0389	-14.5882	-11.0712	-32.0252	-14.0976	-8.75933	-19.2871
							-26.2824	-4.28656	-29.9375	-20.1207	-10.3933	-29.0109	-9.82475	-12.4478	-15.8769
							-22.0079	-2.18992	-8.61462	-15.8146	-10.2206	-8.0475	-16.2865	-2.20714	-16.1745
							-32.2149	-2.56445		-13.7846	-3.03398	-28.0482	-11.6476	-13.645	-22.7902
							-18.1435			-17.751	-3.42277	-8.55353	-25.3199	-7.51195
							-16.8544			-27.9408		-14.0721	-28.957	-16.5079
							-31.4504			-16.38		-8.26738
							-25.438			-21.2578		-19.1655
												-25.3015
						Average	-19.3344	-5.31717	-17.6232	-17.228	-7.42933	-17.7386	-16.9479	-8.0981	-19.6525
						SD	7.6505	4.02243	8.81404	5.6753	4.15643	8.22666	6.01228	4.82495	3.92489
						Count	14	10	9	14	11	15	12	12	10
						p value
							p=1.66e-5			p=0.00578
													p=0.02219
								p=0.00146			p=0.00232			p=0.00129
							p=0.99933			p=1			p=0.98444
										Two-way ANOVA and Tukey multiple-comparisons test

## Sheet: Fig1C
								Control (WT)	Ube3a m-/p+ (M-)	Ube3a m+/p- (P-)
								Threshold
								µm
								5	6	6
								7	9	7
								6	9	6
								9	6	7
								7	8	7
								6	8	4
								6	6	5
								5	5	7
								7	7	6
								7	9	8
								6	6	5
								8	7	8
								5	8	4
								5	7	5
								6	9	6
								5	6	5
								5	7	7
								6	7	8
								5	5	5
								7	6	8
								6	8	4
								7	6	4
								6	6	8
								5	6	5
								4	7	7
								9	8	6
								5	9	8
								6	5	5
								6	6	9
								5	7	6
								6	10	7
								8	6	5
								5	8	5
								7		7
								6
								7
								6
								5
								8
								4
							Average	6.1	7.06061	6.17647
							SD	1.21529	1.34488	1.40282
							Count	40	33	34
								0.003882
									0.01458
								0.7246
							Kruskal-Wallis Test with Dunn's Multiple Comparisons Test
							The P value is 0.0086
							H statistic = 9.51

## Sheet: Fig1E
			Control (WT)											Ube3a m-/p+ (M-)														Ube3a m+/p- (P-)																	Control (WT)	Ube3a m-/p+ (M-)	Ube3a m+/p- (P-)
		Indentation (µm)	Membrane potential (mV)
																																													Mechanical threshold
																																													µm
		2	-60.1011	-59.4199	-59.7675	-57.7698	-59.0553	-55.6335	-59.0851	-59.9976	-59.8563	-60.9472		-59.4091	-57.29	-60.1619	-59.3285	-59.2205	-59.6313	-59.7534	-60.0099	-59.8807	-57.0025	-59.3452	-59.575	-60.2288		-58.6119	-59.0952	-59.7229	-55.8167	-57.4951	-59.2346	-61.9812	-59.2651	-60.8215	-59.2957	-59.3872	-59.6008	-59.906					11	9	9
		3	-61.04	-58.7932	-59.7914	-56.0913	-57.9641	-55.7556	-58.9791	-60.7605	-60.0402	-57.0346		-59.5151	-60.6893	-59.3943	-59.6884	-59.312	-59.7534	-59.5398	-59.6898	-59.6925	-57.2715	-59.1178	-59.7752	-59.5429		-58.424	-58.74	-59.6619	-56.6711	-58.5938	-59.1125	-61.7371	-59.5093	-61.2488	-59.7534	-59.2651	-59.2651	-58.8379					12	19	8
		4	-60.7959	-57.5867	-59.5729	-55.3284	-56.0608	-55.2368	-58.8083	-61.676	-60.169	-58.6588		-59.2224	-59.7435	-59.4365	-59.9596	-53.8494	-58.5022	-59.906	-59.5025	-59.367	-55.5189	-57.6908	-59.2598	-60.0426		-60.1193	-59.6112	-59.1431	-56.7932	-57.7698	-58.8074	-60.0281	-56.0303	-60.3332	-58.6548	-59.5398	-59.4482	-57.5256					12	8	9
		5	-60.4907	-57.312	-59.7867	-51.8799	-54.5044	-54.9011	-56.6516	-61.0657	-59.3331	-59.247		-58.8366	-58.2191	-58.673	-60.1222	-56.4128	-57.5256	-59.2957	-59.921	-58.9883	-56.656	-60.4321	-59.5288	-59.6238		-59.261	-58.3917	-59.2041	-57.4951	-59.4177	-57.8308	-55.9082	-51.3611	-59.6313	-56.4575	-58.6548	-58.9294	-56.3049					7	11	12
		6	-62.0024	-57.1899	-59.3608	-46.9665	-51.1169	-53.6194	-55.9106	-58.4717	-59.802	-57.7732		-58.3358	-59.5826	-58.822	-59.5087	-50.0042	-56.6711	-59.6313	-59.9211	-60.2007	-56.49	-59.7566	-58.702	-60.084		-58.4819	-58.792	-57.4036	-59.4177	-58.8989	-55.9387	-53.4363	57.5867	53.7109	-49.6521	-55.1453	-57.6172	-54.6875					8	8	11
		7	-60.8428	-54.9622	-58.9592	57.5562	-45.8069	-51.8494	-53.7711	-56.6711	-58.7542	-52.6636		-57.0665	-58.8934	-52.5017	-59.0154	-36.3628	-54.2908	-59.967	-60.0194	-57.7805	-56.032	-59.4578	-58.1951	-60.251		-57.0477	-54.5564	-54.3518	-55.4199	-58.5632	48.7671	45.1355	57.3425		49.9878	-51.4832	-54.6265	-52.6428					10	11	7
		8	-60.8897	-58.5022	-58.7608	57.251	56.427	-50.6897	-51.8644	-53.4902	-56.8747	32.4137		-51.7994	-59.7983	48.6465	-57.5959	33.6445	-51.3916	-59.3262	-59.455	-56.6505	-55.7266	-59.629	-55.4063	-58.5741		-50.8362	45.8547	-48.2178	-57.2815	-57.1289					49.469	28.0456	-49.3469	-46.7224					9	13	7
		9	-59.5093	-55.542	-56.087		56.3355	-48.4314	45.0717	-45.1873	-57.8723	32.1752		42.5575	-58.7107		-55.9583		-50.7507	-59.3567	-58.9857	-55.0156	-55.5172	-59.5883	-52.6643	-58.1744		50.2407	46.9559	51.1475	-56.3355	-57.9529						28.656	12.8174	24.9023					10	15	6
		10	-54.2602	-53.1616	-54.5473			45.0745	45.9306	47.7458	38.4546				-60.1445		-54.2863		-50.7507	-58.7463	-59.3539	-50.2157	-54.639	-58.949	-49.3066	-56.7582		49.6667			-55.8167	-50.5066								22.1252					10	12	6
		11	44.2512	-45.7856	-52.434			45.6848		48.2647	39.4112				-56.3968		45.7011		38.0859	-57.312	-54.1056	-44.7606	-52.4554	-57.4829	-47.9271	-55.1757					-49.3774	44.0674													8	14	7
		12	45.3546	56.3049	34.404										-58.0267		44.9505			-54.0161	-48.7572	36.3747	-48.9388	-55.4002	-45.3557	-53.1608					46.6003															16	8
		13		56.1829	35.0365										-54.4432					34.4543	-51.3894	37.3786	-45.4206	-52.783	51.7332	-49.4894																				13	9
		14													-52.9214					35.675	-49.7331		37.7491	-50.2107	50.5208	25.5977																				14	9
		15													-48.5944						18.3181		38.2456	-44.2666
		16													-48.8786									31.0259																				Average	9.7	12.5385	8.30769
		17													-46.9254									29.9994																				SD	1.70294	3.20456	1.79743
		18													-46.8764																													Count	10	13	13
		19													34.7291
																																										p value and statistical test
																																													0.02108
																																														0.000218752
																																													0.35944
																																													One-way ANOVA and Tukey multiple-comparisons test
[truncated: 4 more columns]

## Sheet: SupFig1A
								Control (WT)	Ube3a m-/p+ (M-)	Ube3a m+/p- (P-)
								Current density
								pA/pF
								-9.80997	-3.04558	-20.6852
								-6.02144	-7.90738	-19.7863
								-6.21876	-0.65661	-21.0194
								-25.3009	-11.9382	-21.4477
								-12.2069	-5.0177	-26.6502
								-9.28792	-5.38934	-19.8744
								-18.9998	-7.74766	-12.7782
								-9.61538	-4.83971	-19.177
								-14.445	-7.23414	-20.6261
								-16.6889	-2.46102	-14.1698
								-18.72	-4.50891	-12.9106
								-14.7027	-13.1253	-6.85838
								-14.5882	-13.0785	-19.2871
								-20.1207	-1.13313	-32.0252
								-20.0429	-1.25718	-29.0109
								-21.7096	-11.0712	-6.28178
								-19.526	-8.75933	-8.0475
								-15.4522	-12.4478	-28.0482
								-15.8146	-2.20714	-8.55353
								-18.8872	-10.3933	-14.0721
								-13.7846	-4.85117	-15.8769
								-14.577	-13.645	-16.1745
								-16.874	-10.8202	-11.626
								-26.2824	-4.28656	-8.26738
								-17.751	-7.51195	-18.6488
								-14.0976	-6.29525	-19.1655
								-9.82475	-12.5027	-22.7902
								-22.0079	-16.5079	-22.5896
								-32.2149	-10.2206	-15.7553
								-27.9408	-2.18992	-31.116
								-16.38	-3.03398	-25.3015
								-16.2865	-3.42277	-14.0389
								-18.1435	-2.56445	-29.9375
								-16.8544		-8.61462
								-11.6476
								-21.2578
								-25.3199
								-28.957
								-31.4504
								-25.438
							Average	-17.8812	-7.03247	-18.271
							SD	6.45144	4.39901	7.25038
							Count	40	33	34
					p value and statistical test
								1.362e-09
									2.827e-09
								0.9086
								Kruskal-Wallis Test with Dunn's Multiple Comparisons Test
								The P value is 5.728e-11
								H statistic = 47.166

## Sheet: SupFig1B
			WT						Ube3a m-/p+ (M-)						Ube3a m+/p- (P-)
			um	mean	sem	n			um	mean	sem	n			um	mean	sem	n
			2	-0.0435289	0.0249954	40			2	0.0113985	0.0190079	33			2	-0.0264712	0.022765	34
			3	-0.028643	0.0155765	40			3	-0.0126517	0.0220266	33			3	0.00250059	0.0363651	34
			4	-0.132995	0.0769289	40			4	0.010878	0.0269261	33			4	-0.186525	0.11416	34
			5	-0.70752	0.285377	40			5	-0.0346545	0.0237997	33			5	-0.628803	0.256753	34
			6	-1.54333	0.552592	40			6	-0.229701	0.054698	33			6	-1.36392	0.397076	34
			7	-2.71837	0.747625	40			7	-0.646633	0.131417	33			7	-2.71443	0.574667	34
			8	-3.74586	0.810908	39			8	-1.24998	0.243531	33			8	-4.89045	0.787122	34
			9	-5.80758	0.923297	39			9	-2.1071	0.401972	33			9	-7.88896	1.07647	34
			10	-8.46986	1.05051	38			10	-3.04528	0.527059	33			10	-10.1101	1.26372	31
			11	-11.1099	1.28747	35			11	-4.51138	0.787316	31			11	-12.9612	1.57775	28
			12	-11.213	1.67048	25			12	-4.57332	0.758716	26			12	-14.8144	1.72811	21
			13	-10.322	1.30892	18			13	-3.88796	0.710205	18			13	-13.1065	2.47072	9
			14	-10.8151	1.56661	14			14	-4.60642	1.00974	14			14	-12.5803	2.24206	6
			15	-12.5268	1.7746	10			15	-4.28694	1.46711	8			15	-13.1349	3.65105	4
			16	-15.1969	2.49206	7			16	-4.9826	1.61898	8
			17	-11.5759	2.05783	4			17	-2.5268	1.17582	4
			18	-13.2841	1.3556	4			18	-3.0731	2.01534	3
			19	-15.8717	2.88148	3			19	-3.64958	2.41581	3
			20	-14.5166	0.071585	2			20	-4.73175	2.89359	3

## Sheet: SupFig1C
									mmDRG neurons
												Time constant of inactivation
												<10ms	10-30ms	>30ms
							n=40		Control (WT)		% neurons	35	35	30
							n=33		Ube3a m-/p+ (M-)			30.3	33.33	36.36			Chi square test
							n=34		Ube3a m+/p- (P-)			26.47	44.18	29.41			Chi square statistic: 1.374
																	p-value: 0.847

## Sheet: SupFig1D
				WT				Ube3a m-/p+
				Capacitance	Current density			Capacitance	Current density
				pF	pA/pF			pF	pA/pF
				21.33	-9.80997			28.3	-3.04558
				17.11	-6.02144			36.98	-7.90738
				19.36	-6.21876			48.87	-0.65661
				23.81	-25.3009			27.3	-11.9382
				29.43	-12.2069			21.05	-5.0177
				9.69	-9.28792			24.247	-5.38934
				29.11	-18.9998			23.22	-7.74766
				26.45	-9.61538			17.52	-4.83971
				24.22	-14.445			15.85	-7.23414
				24.55	-16.6889			23.3	-2.46102
				25.17	-18.72			33.76	-4.50891
				37.44	-14.7027			28.88	-13.1253
				112.52	-14.5882			27.51	-13.0785
				59.64	-20.1207			36.59	-1.13313
				15.89	-20.0429			35.48	-1.25718
				14.3	-21.7096			25.41	-11.0712
				21.32	-19.526			24.22	-8.75933
				6.23	-15.4522			21.11	-12.4478
				11.14	-15.8146			17.9	-2.20714
				16.61	-18.8872			18.49	-10.3933
				29.74	-13.7846			22.84	-4.85117
				5.74	-14.577			37.98	-13.645
				29.12	-16.874			124.8	-10.8202
				32.06	-26.2824			56.36	-4.28656
				26.348	-17.751			65.32	-7.51195
				29.2	-14.0976			73.57	-6.29525
				43.68	-9.82475			127.07	-12.5027
				131.87	-22.0079			33.93	-16.5079
				83.2	-32.2149			120.5	-10.2206
				99.84	-27.9408			87.36	-2.18992
				35.2	-16.38			78.53	-3.03398
				28.2	-16.2865			97.07	-3.42277
				111.78	-18.1435			40.66	-2.56445
				79.11	-16.8544
				25.98	-11.6476
				21.37	-21.2578
				39.73	-25.3199
				85.38	-28.957
				78.28	-31.4504
				46.28	-25.438
			n	40	40			33	33

## Sheet: SupFig1E
					WT				Ube3a m+/p-
					Capacitance	Current density			Capacitance	Current density
					pF	pA/pF			pF	pA/pF
					21.33	-9.80997			21.84	-20.6852
					17.11	-6.02144			21.7	-19.7863
					19.36	-6.21876			23.77	-21.0194
					23.81	-25.3009			21.5	-21.4477
					29.43	-12.2069			20.36	-26.6502
					9.69	-9.28792			20.26	-19.8744
					29.11	-18.9998			27.09	-12.7782
					26.45	-9.61538			20.79	-19.177
					24.22	-14.445			25.98	-20.6261
					24.55	-16.6889			22.91	-14.1698
					25.17	-18.72			22.91	-12.9106
					37.44	-14.7027			23.07	-6.85838
					112.52	-14.5882			44.24	-19.2871
					59.64	-20.1207			21.57	-32.0252
					15.89	-20.0429			21.18	-29.0109
					14.3	-21.7096			28.76	-6.28178
					21.32	-19.526			18.43	-8.0475
					6.23	-15.4522			21.18	-28.0482
					11.14	-15.8146			18.69	-8.55353
					16.61	-18.8872			20.03	-14.0721
					29.74	-13.7846			24.35	-15.8769
					5.74	-14.577			21.19	-16.1745
					29.12	-16.874			22.26	-11.626
					32.06	-26.2824			28.2	-8.26738
					26.348	-17.751			20.2	-18.6488
					29.2	-14.0976			20.36	-19.1655
					43.68	-9.82475			19.2	-22.7902
					131.87	-22.0079			21.32	-22.5896
					83.2	-32.2149			46.59	-15.7553
					99.84	-27.9408			55.91	-31.116
					35.2	-16.38			69.89	-25.3015
					28.2	-16.2865			131.81	-14.0389
					111.78	-18.1435			91.01	-29.9375
					79.11	-16.8544			107.2	-8.61462
					25.98	-11.6476
					21.37	-21.2578
					39.73	-25.3199
					85.38	-28.957
					78.28	-31.4504
					46.28	-25.438
				n	40	40			34	34

## Sheet: SupFig1G
												Female mice
	Two-way ANOVA and Tukey multiple-comparisons test									Control (WT)	Ube3a m-/p+ (M-)		Control (WT)	Ube3a m-/p+ (M-)		Control (WT)	Ube3a m-/p+ (M-)
									Tau	<10 ms			10-30 ms			<30ms
		DF	F Value	P Value						Current density (pA/pF)
	Genotype	1	103.046	1.11022e-16
										-21.7644	-8.46907		-34.323	-9.21414		-9.11908	-6.34824
	Tukey post-hoc									-16.5068	-4.8692		-10.2397	-12.2743		-26.5723	-7.93412
		p value	3.86e-08							-17.3055	-2.72856		-15.035	-3.85455		-28.2388	-3.58965
										-27.2188	-5.34426		-18.2408	-3.19268		-12.0573	-3.93738
										-23.3309	-1.84345		-15.9827	-7.35111		-19.7983	-5.65152
										-14.0813	-8.93445		-12.4646	-7.96805		-32.8952	-5.8184
										-16.1555	-6.33359		-28.2038	-5.95132		-15.7515	-4.19861
										-17.8923	-9.59409		-22.1801	-1.49778		-30.0812	-3.08951
										-18.8876	-3.10483		-12.2991	-6.11091		-17.4506	-1.67322
										-30.9227	-5.9992		-14.2555	-3.89656		-16.4741	-3.19227
										-10.7673	-2.11671		-10.7655	-3.6277		-12.0229	-9.50439
										-15.9801	-8.88347		-14.4875	-12.5112		-5.81089
										-8.83702	-11.4752		-23.0624	-17.3		-27.0965
										-16.9384	-9.04034		-35.4177	-2.28047
										-30.8278	-8.62176		-21.9939	-21.1691
										-33.8133	-7.39515		-18.5608	-18.2829
										-30.9542	-4.49317		-17.1158	-3.74615
										-14.5793	-4.52307
										-23.1448	-7.09043
											-12.6991
											-2.01506
											-8.63486
									Average	-20.5215	-6.55496		-19.0958	-8.24876		-19.4899	-4.9943
									SD	7.29581	3.11531		7.61844	6.03232		8.70552	2.31422
									Count	19	22		17	17		13	11
							p value and statistical test
							Tukey			p=9.78e-9			p=3.09e-5			p=2.49e-6

## Sheet: SupFig1I
							mmDRG neurons (48 h)
							AP amplitude (mV)
							WT	Ube3a m-/p+ (M-)
							104.8	118.77
							112.92	106.66
							108.21	114.59
							111.4	113.89
							114.26	108.39
							113.68	104.68
							113.31	108.08
							110.07	97.98
							127.21	124.78
							115.43	109.89
							103.04	117.93
							123.08	101.93
							124.66	127.3
							109.73	110.9
							92.61	123.55
						Average	112.294	112.621
						SD	8.73025	8.57918
						Count	15	15
							p value = 0.9182
							Two-tailed unpaired t-test.
							t = 0.1036 with 28 degrees of freedom.

[truncated: 94 more sheets: SupFig1J, SupFig1K, Fig2A, Fig2B, Fig2C, Fig2D, Fig2E, Fig2F, Fig2G, Fig2H, Fig2I, Fig2J, SupFig2A, SupFig2B, SuppFig2C, SupFig2D, SuppFig2E, SuppFig2F, SuppFig2G, SupFig2H …]
